# Supplementary material for: The Mechanism of Downregulation of Twist1 Inhibiting Trophoblast Invasion and Aggravating the Development of Preeclampsia
Source: Front Surg. 2022 Mar 17;9:862716. doi: 10.3389/fsurg.2022.862716 (PMC8968441; doi:10.3389/fsurg.2022.862716)
Supplement: Supplementary file 1 [file Data_Sheet_1.ZIP]

Archive with 30 entries (23 files):
- Source Data/
- Source Data/Raw data.xlsx
- Source Data/Statistical Chart Source.pzfx
- Source Data/Original Picture/
- Source Data/Original Picture/Flow Cytometry.jpg
- Source Data/Original Picture/Transwell/
- Source Data/Original Picture/Transwell/1.jpg
- Source Data/Original Picture/Transwell/2.jpg
- Source Data/Original Picture/Transwell/3.jpg
- Source Data/Original Picture/Transwell/4.jpg
- Source Data/Original Picture/Western blotting/
- Source Data/Original Picture/Western blotting/B-actin 1 .tif
- Source Data/Original Picture/Western blotting/B-actin 2.tif
- Source Data/Original Picture/Western blotting/B-actin 3.tif
- Source Data/Original Picture/Western blotting/B-actin 4.tif
- Source Data/Original Picture/Western blotting/twist1 1.tif
- Source Data/Original Picture/Western blotting/Twist1 2.tif
- Source Data/Original Picture/Western blotting/twist1 3.tif
- Source Data/Original Picture/Western blotting/Twist1 4.tif
- Source Data/Electropherogram/
- Source Data/Electropherogram/qPCR result electropherogram/
- Source Data/Electropherogram/qPCR result electropherogram/1.png
- Source Data/Electropherogram/qPCR result electropherogram/2.png
- Source Data/Electropherogram/qPCR result electropherogram/3.png
- Source Data/Electropherogram/qPCR result electropherogram/4.png
- Source Data/Electropherogram/RNA electropherogram/
- Source Data/Electropherogram/RNA electropherogram/1.png
- Source Data/Electropherogram/RNA electropherogram/2.png
- Source Data/Electropherogram/RNA electropherogram/3.png
- Source Data/Electropherogram/RNA electropherogram/4.png
