# Supplementary material for: The Mechanism of Downregulation of Twist1 Inhibiting Trophoblast Invasion and Aggravating the Development of Preeclampsia
Source: Front Surg. 2022 Mar 17;9:862716. doi: 10.3389/fsurg.2022.862716 (PMC8968441; doi:10.3389/fsurg.2022.862716)
Supplement: Supplementary file 1 [file Data_Sheet_1.ZIP › Source Data/Raw data.xlsx]

## Sheet: Sheet1
	Normal pregnancy term placenta	Chorionic Abortion in Early Pregnancy	Normal placenta induced in the second trimester	PE placenta
Twist1 mRNA	1.01	0.63	0.96	0.42
	1.15	0.7	1.06	0.48
	0.85	0.56	0.86	0.36
	Normal placental cells	PE placental cells
Twist1 mRNA	1.01	0.38
	1.12	0.42
	0.88	0.34
Number of invasion cells	168.85	65.43
	178.71	70.18
	157.52	59.97
	Blank control group	si-NC group	si-Twist1 group
Twist1 mRNA	1	0.98	0.4
	1.1	1.07	0.43
	0.9	0.89	0.37
	si-NC group	si-Twist1 group
Number of invasion cells	173.71	74.62
	184.25	80.28
	161.61	68.12
Mean arterial pressure (mmHg)	Normal group	Twist1 inhibition group
1 week	97.23	111.84
	99.8	114.46
	94.29	108.84
	97.15	111.76
	96.31	110.9
	91.19	105.69
	94.97	109.53
	94.5	109.06
2 weeks	98.12	115.69
	100.94	119.23
	94.89	111.62
	98.03	115.57
	97.11	114.41
	91.5	107.34
	95.64	112.55
	95.13	111.91
3 weeks	97.94	127.4
	99.82	131.09
	95.79	123.17
	97.88	127.28
	97.27	126.07
	93.53	118.72
	96.29	124.14
	95.95	123.48
Urine albumin/creatinine ratio	Normal group	Twist1 inhibition group
1 week	0.54	1.02
	0.59	1.1
	0.48	0.93
	0.54	1.02
	0.52	0.99
	0.42	0.83
	0.5	0.95
	0.49	0.93
2 weeks	0.55	1.11
	0.59	1.2
	0.51	1.01
	0.55	1.11
	0.54	1.08
	0.46	0.9
	0.52	1.03
	0.51	1.02
3 weeks	0.54	1.44
	0.6	1.56
	0.47	1.3
	0.53	1.44
	0.51	1.4
	0.39	1.16
	0.48	1.34
	0.47	1.31
	Normal group	Twist1 inhibition group
Twist1 mRNA	1.07	0.48
	1.18	0.53
	0.94	0.42
	1.06	0.48
	1.03	0.46
	0.81	0.36
	0.97	0.44
	0.95	0.43
